# Supplementary material for: AMBIT RESTful web services: an implementation of the OpenTox application programming interface
Source: J Cheminform. 2011 May 16;3:18. doi: 10.1186/1758-2946-3-18 (PMC3120779; doi:10.1186/1758-2946-3-18)
Supplement: Additional file 2 — Supporting Information. RDF graph, representing two remote models, using the same training dataset. [file 1758-2946-3-18-S2.N3]

@prefix :        <http://apps.ideaconsult.net:8080/ambit2/> .
@prefix ot:      <http://www.opentox.org/api/1.1#> .
@prefix dc:      <http://purl.org/dc/elements/1.1/> .
@prefix tuma:    <http://opentox.informatik.tu-muenchen.de:8080/OpenTox-dev/algorithm/> .
@prefix ota:     <http://www.opentox.org/algorithmTypes.owl#> .
@prefix otee:    <http://www.opentox.org/echaEndpoints.owl#> .
@prefix bx:      <http://purl.org/net/nknouf/ns/bibtex#> .
@prefix bo:      <http://www.blueobelisk.org/ontologies/chemoinformatics-algorithms/#> .
@prefix rdfs:    <http://www.w3.org/2000/01/rdf-schema#> .
@prefix tumm:    <http://opentox.informatik.tu-muenchen.de:8080/OpenTox-dev/model/> .
@prefix am:      <http://apps.ideaconsult.net:8080/ambit2/model/> .
@prefix owl:     <http://www.w3.org/2002/07/owl#> .
@prefix xsd:     <http://www.w3.org/2001/XMLSchema#> .
@prefix ac:      <http://apps.ideaconsult.net:8080/ambit2/compound/> .
@prefix rdf:     <http://www.w3.org/1999/02/22-rdf-syntax-ns#> .
@prefix ad:      <http://apps.ideaconsult.net:8080/ambit2/dataset/> .
@prefix ag:      <http://apps.ideaconsult.net:8080/ambit2/algorithm/> .
@prefix af:      <http://apps.ideaconsult.net:8080/ambit2/feature/> .

tuma:kNNregression
      a       ot:Algorithm ;
      dc:date "Thu May 27 09:09:20 CEST 2010"^^xsd:dateTime ;
      ot:parameters
              [ dc:title "distanceWeighting"^^xsd:string ;
                ot:paramValue "0"^^xsd:string
              ] ;
      ot:parameters
              [ dc:title "KNN"^^xsd:string ;
                ot:paramValue "1"^^xsd:int
              ] .

tumm:TUMOpenToxModel_kNN_92
      a       ot:Model ;
      dc:date "Thu May 27 09:09:20 CEST 2010"^^xsd:dateTime ;
      dc:title "OpenTox model created with TUM's kNNregression model learning web service." ;
      ot:algorithm tuma:kNNregression ;
      ot:dependentVariables
              af:22200 ;
      ot:independentVariables
              af:22213 , af:22137 , af:22252 , af:22127 ;
      ot:predictedVariables
              af:27501 ;
      ot:trainingDataset ad:R545 .

af:22213
      a       ot:Feature .

<http://apps.ideaconsult.net:8080/ambit2/algorithm/org.openscience.cdk.qsar.descriptors.molecular.CPSADescriptor>
      a       ot:Algorithm , ota:DescriptorCalculation ;
      dc:title "CPSA descriptor"^^xsd:string ;
      bo:instanceOf bo:CPSA .

ag:LR
      a       ot:Algorithm , ota:Supervised , ota:EagerLearning , ota:SingleTarget , ota:Regression ;
      dc:title "Regression: Linear regression"^^xsd:string .

af:22137
      a       ot:Feature .

af:27501
      a       ot:Feature ;
      dc:title "Prediction feature for http://apps.ideaconsult.net:8080/ambit2/feature/22200 endpoint prediction" ;
      ot:hasSource tumm:TUMOpenToxModel_kNN_92 ;
      ot:units "" ;
      =       otee:ENDPOINT_Gastrointestinal_absorption .

af:22127
      a       ot:Feature ;
      dc:title "FPSA-2" ;
      ot:hasSource <http://apps.ideaconsult.net:8080/ambit2/algorithm/org.openscience.cdk.qsar.descriptors.molecular.CPSADescriptor> .

af:26182
      a       ot:Feature ;
      dc:title "caco2" ;
      ot:hasSource am:33 ;
      =       otee:ENDPOINT_Gastrointestinal_absorption .

am:33
      a       ot:Model ;
      dc:title "Caco-2 Cell Permeability" ;
      ot:algorithm ag:LR ;
      ot:dependentVariables
              af:22200 ;
      ot:independentVariables
              af:22213 , af:22137 , af:22252 , af:22127 ;
      ot:predictedVariables
              af:26182 ;
      ot:trainingDataset ad:R545 .

af:22200
      a       ot:Feature ;
      dc:title "caco2" ;
      ot:hasSource "ci049884m_caco2-training_set.sdf" ;
      =       otee:ENDPOINT_Gastrointestinal_absorption .

af:22252
      a       ot:Feature .

ad:R545
      a       ot:Dataset .
